# Supplementary material for: Hemodynamics of cerebral bridging veins connecting the superior sagittal sinus based on numerical simulation
Source: Biomed Eng Online. 2018 Mar 20;17:35. doi: 10.1186/s12938-018-0466-8 (PMC5861626; doi:10.1186/s12938-018-0466-8)
Supplement: Supplementary file 1 — Additional file 1. The detail data about the difference between the anterior and posterior segments of bridging vein models. [file 12938_2018_466_MOESM1_ESM.xls]

## Sheet: anterior group
			SSD		BVU
	angle	diamter	location	WSS	location	WSS
	140	1.54	0.008	0.407512	0	0.991943
	170	1.5	0.0094	0.423481	0.00579998	1.17674
	90	2.82	0.0032	0.00867105	0.0002	0.157348
	125	2.78	0.0017	0.29369	0	0.487836
	130	1.42	0.0061	0.391368	0	0.961268
	150	2.62	0.0298	0.473414	0.00709968	0.682702
	145	1.12	0.0083	0.38644	0	1.33906
	145	1.5	0.0087	0.410336	0	1.03701
	60	2.26	0.0052	0.00838806	0.000299312	0.0161217
	135	1.2	0.0075	0.386132	0	1.16001
	165	2.7	0.05	0.47745	0.0105	0.657773
	155	1.42	0.0094	0.40973	0	1.18979
	165	1.1	0.0087	0.396207	0	1.4949
	160	2.4	0.05	0.464536	0.00649667	0.737482
	120	3.34	0.0015	0.204301	0.000199999	0.35105
	70	1.72	0.0028	0.00993312	0.000100062	0.150769
	65	3.64	0.0077	0.00900072	0.000799458	0.0125284
	40	0.9	0.0019	0.0136321	0.000199822	0.0636504
	65	1.54	0.0026	0.0103659	9.99994e-05	0.147749
	75	0.8	0.000800002	0.0228497	0	0.782709
	45	1.86	0.0051	0.00784736	0.000700001	0.00481186
	55	2.1	0.005	0.00777061	0.000299721	0.00976201
	90	0.6	0.000400003	0.123357	0	1.61907
	45	1.78	0.0047	0.0077331	0.000600001	0.00502112
	50	1.24	0.0025	0.0103126	0.000200044	0.0706679
	40	1.92	0.0054	0.0073876	0.000499444	0.00515362
	80	0.8	0.000700001	0.0254953	0	0.904285
	90	3.04	0.0035	0.00861604	0.0002	0.133254
	50	2.02	0.0051	0.00823424	0.000499656	0.00396705
	50	1.9	0.0047	0.00809544	0.000399925	0.00577133
	65	2.04	0.004	0.00916041	0.000200209	0.054013
	80	1.3	0.0014	0.0138385	0	0.386854
	90	4.34	0.0054	0.00876021	0.0002	0.0625653
	40	3.74	0.0108	0.00862941	0.00350092	0.00540501
	75	5.22	0.0091	0.00970018	0.00109977	0.0119362
	50	2.7	0.0072	0.00785059	0.000799137	0.00307805
	60	2.5	0.0057	0.0079029	0.000300417	0.0114258
	70	2.52	0.0048	0.0087565	0.000200063	0.0416864
	80	2.06	0.003	0.0101157	9.99023e-05	0.169684
	90	1.38	0.001	0.0129878	0	0.487654
	80	2.72	0.0041	0.00900315	0.000199843	0.0883801
	90	1.64	0.0013	0.0116061	0	0.393579
	90	1.2	0.000700001	0.013723	0.0001	0.862553
	90	1.2	0.000700001	0.013723	0.0001	0.862553
	90	1	0.000500001	0.0244047	0	0.822238
	90	2.04	0.0019	0.0100348	0	0.27748
	90	1.9	0.0017	0.011211	0	0.300027
	90	3.14	0.0037	0.00884529	0.0002	0.123179
	90	1.24	0.000700001	0.013723	0.0001	0.862553
	90	2	0.0019	0.0100348	0	0.27748
	90	1.56	0.0013	0.0116061	0	0.393579
	135	2.5	0.0023	0.401362	0.000499983	0.664949
	90	1.1	0.000500001	0.00682535	0	0.712178
	100	2	0.000800002	0.0132414	0	0.386346
	105	2.2	0.0009	0.0645311	0	0.39234
	110	2.5	0.0011	0.109838	0	0.383352
	115	2.3	0.0012	0.19533	0	0.481516
	95	2	0.0014	0.00966132	0	0.330143
	90	2.82	0.0032	0.00867105	0.0002	0.157348
	90	1.6	0.0013	0.0116061	0	0.393579
	90	2	0.0019	0.0100348	0	0.27748
	95	2.5	0.0022	0.00913122	0	0.242321
average	92.9032	2.04097	0.00561452	0.104809	0.000693452	0.439994
SD	34.3744	0.875543	0.00925041	0.164052	0.00191611	0.426044

## Sheet: posterior group
				SSD		BVU
	angle	diamter	outlet	location	WSS	location	WSS
	90	5.76	0.23137	0.0072	0.00982763	0.0008	0.0335673
	25	4.46	0.219348	0.0141	0.00941154	0.00630748	0.00385529
	40	2.86	0.19282	0.0087	0.00839827	0.00139816	0.00566496
	40	2.74	0.189667	0.0081	0.0080985	0.00130064	0.00564801
	75	2.96	0.192666	0.0053	0.00827949	0.000200024	0.0408374
	40	3.48	0.202302	0.0103	0.00843368	0.00329712	0.00547191
	30	4.4	0.216873	0.0134	0.00938176	0.00690372	0.00382704
	20	3.64	0.205342	0.0124	0.00910181	0.00209954	0.00421416
	55	0.8	0.159619	0.0487	0.0172352	0	0.316075
	30	2.22	0.182132	0.0071	0.00731653	0.00170047	0.00592107
	55	2.72	0.188962	0.0067	0.00787675	0.000699787	0.00504899
	50	3	0.193809	0.008	0.00808197	0.00150078	0.00427241
	60	1.14	0.164172	0.0019	0.0137015	0	0.207944
	20	2.3	0.183898	0.0081	0.00731171	0.00160076	0.00473592
	30	2.28	0.1837	0.0075	0.00752387	0.00179913	0.00604297
	30	4.4	0.216873	0.0134	0.00938176	0.00690372	0.00382704
	40	2.4	0.184947	0.0071	0.00755607	0.000998777	0.00521041
	15	3.08	0.196783	0.0114	0.00829984	0.00379698	0.00239125
	40	1.92	0.177048	0.0054	0.0073876	0.000499444	0.00515362
	30	2	0.178884	0.0064	0.00758124	0.00139844	0.00565801
	10	3.46	0.204149	0.0133	0.00956841	0.0109106	0.00104134
	10	2.02	0.179369	0.0077	0.00756123	0.00650632	0.00171671
	15	3.46	0.20319	0.0126	0.00864614	0.0040963	0.00204824
	20	4.08	0.213822	0.0137	0.00949741	0.00219791	0.00373163
	70	1.82	0.174837	0.0031	0.00940587	9.98545e-05	0.127959
	20	3.34	0.200157	0.0115	0.00824969	0.00199817	0.00437468
	30	3.1	0.196621	0.0101	0.00825087	0.00289745	0.00555957
	30	4.1	0.212131	0.0127	0.00898992	0.00420011	0.00457848
	45	2.96	0.194105	0.0085	0.00799353	0.0012	0.00506185
	35	1.64	0.172269	0.0045	0.00790534	0.00119943	0.011391
	35	2.64	0.188367	0.0081	0.0081233	0.00160063	0.0057547
	40	5.5	0.232129	0.0145	0.0104882	0.00609231	0.00257128
	30	4.1	0.212131	0.0127	0.00898992	0.00420011	0.00457848
	35	2.96	0.194651	0.0094	0.0081668	0.00199907	0.00574939
	90	1.74	0.172916	0.0014	0.0114502	0	0.357224
	40	3.3	0.199101	0.0098	0.00846623	0.00180175	0.00526406
	30	4.28	0.215488	0.0132	0.00984706	0.00670854	0.00398106
	15	5.32	0.234072	0.017	0.0109421	0.00559686	0.00141942
	20	3.78	0.208766	0.0129	0.00874431	0.00720699	0.00423317
	45	5.5	0.231856	0.0139	0.0103339	0.0051	0.00277739
	20	1.62	0.172457	0.0052	0.00730206	0.00139975	0.00483401
	25	2.56	0.188717	0.0089	0.00786146	0.000999277	0.00723811
	20	3.72	0.207179	0.0126	0.00894238	0.00209821	0.00382331
	10	1.64	0.172534	0.0057	0.00696056	0.00539615	0.00210957
	55	3.78	0.205707	0.0094	0.0089994	0.001799	0.00303124
	60	5.84	0.235276	0.0123	0.0104542	0.00300437	0.00220818
	30	3	0.194973	0.0098	0.00805917	0.0026996	0.00584585
	15	2.74	0.190427	0.01	0.00772227	0.00339739	0.00247482
	30	2.98	0.194973	0.0098	0.00805917	0.0026996	0.00584585
	10	4.28	0.217354	0.0156	0.0103978	0.0134962	0.000827523
	25	2.4	0.185506	0.0082	0.00783251	0.00280363	0.00602342
	90	2.5	0.184835	0.0027	0.00908449	0.0001	0.202557
	15	2.54	0.187231	0.0093	0.00796708	0.00320238	0.00272844
	90	2.06	0.178929	0.0021	0.0102363	0	0.258122
	90	3.74	0.202141	0.0046	0.00894127	0.0002	0.0823156
	45	1.7	0.173708	0.0044	0.00789214	0.000499999	0.00655688
	45	2.5	0.186311	0.0071	0.00909437	0.0008	0.00462546
	30	3.38	0.201479	0.0109	0.00855066	0.00329892	0.00541228
	20	2.4	0.185586	0.0085	0.00737644	0.00159964	0.0050509
	15	2.88	0.193593	0.0107	0.00804257	0.00359921	0.0024432
	50	3.26	0.198489	0.0088	0.00829479	0.00179828	0.00436587
	45	4.12	0.211224	0.0112	0.00901272	0.0033	0.00417841
	35	5	0.225423	0.0141	0.0099847	0.00650698	0.00330186
	65	2.82	0.190095	0.006	0.00838869	0.000300054	0.0186917
	90	2.82	0.189207	0.0032	0.00867105	0.0002	0.157348
	90	2.5	0.184835	0.0027	0.00908449	0.0001	0.202557
	85	2.5	0.184967	0.0032	0.00923676	0.000100062	0.15388
	85	2.8	0.18933	0.0038	0.00897089	0.000200298	0.116196
	85	2	0.177521	0.0023	0.0102872	0	0.228414
	90	3.14	0.193566	0.0037	0.00884529	0.0002	0.123179
	35	2.64	0.188367	0.0081	0.0081233	0.00160063	0.0057547
	45	2	0.178516	0.0054	0.00751462	0.000500002	0.00495902
	70	2.1	0.179396	0.0038	0.00849987	0.000199769	0.0807204
	75	2.2	0.180733	0.0036	0.00867637	9.99655e-05	0.109426
	80	2	0.17758	0.0027	0.0103752	0	0.185871
average	43.2667	3.0376	0.194793	0.00896267	0.00887399	0.00249356	0.043324
SD	24.9661	1.08541	0.0171138	0.00605242	0.00149464	0.00263599	0.0812519
